# Supplementary material for: Novel Film-Forming Spray: Advancing Shelf Life Extension and Post-Harvest Loss Reduction in Eggs
Source: Polymers (Basel). 2025 Aug 5;17(15):2142. doi: 10.3390/polym17152142 (PMC12349253; doi:10.3390/polym17152142)
Supplement: Supplementary file 1 [file polymers-17-02142-s001.zip]

Archive with 1 entries (1 files):
- polymers-3688702-supplementary.pdf
